# Supplementary material for: Large Language Models Utility for Rapid On-Site Evaluation in Interventional Pulmonology
Source: Diagnostics (Basel). 2026 May 28;16(11):1658. doi: 10.3390/diagnostics16111658 (PMC13257399; doi:10.3390/diagnostics16111658)
Supplement: Supplementary file 1 [file diagnostics-16-01658-s001.zip]

Archive with 4 entries (4 files):
- supplemental material File S1.pdf
- supplemental material File S2.pdf
- supplemental material File S3.pdf
- supplemental material File S4.pdf
